# Supplementary material for: Isolation and Characterisation of Alkaloids from Marine-Derived Aspergillus fumigatus SYPHU504 with Antiproliferative Activity
Source: Mar Drugs. 2026 Jul 16;24(7):247. doi: 10.3390/md24070247 (PMC13413414; doi:10.3390/md24070247)
Supplement: Supplementary file 1 [file marinedrugs-24-00247-s001.zip]

Archive with 1 entries (1 files):
- marinedrugs-4347235-supplementary.pdf
